# Supplementary material for: Coffee Pulp and Silverskin Mitigate Fructose-Induced Intestinal Alterations in Rats
Source: Biomolecules. 2026 Jul 22;16(7):1069. doi: 10.3390/biom16071069 (PMC13406555; doi:10.3390/biom16071069)
Supplement: Supplementary file 1 [file biomolecules-16-01069-s001.zip]

Archive with 1 entries (1 files):
- biomolecules-4402855-supplementary.pdf
